# Supplementary material for: Juncus Bulbosus Tissue Nutrient Concentrations and Stoichiometry in Oligotrophic Ecosystems: Variability with Seasons, Growth Forms, Organs and Habitats
Source: Plants (Basel). 2021 Feb 26;10(3):441. doi: 10.3390/plants10030441 (PMC7996725; doi:10.3390/plants10030441)
Supplement: Supplementary file 1 [file plants-10-00441-s001.zip]

Archive with 2 entries (2 files):
- Lake 2008 CNP data.xlsx
- River lake 2010 CNP data.xlsx
