# Supplementary material for: Juncus Bulbosus Tissue Nutrient Concentrations and Stoichiometry in Oligotrophic Ecosystems: Variability with Seasons, Growth Forms, Organs and Habitats
Source: Plants (Basel). 2021 Feb 26;10(3):441. doi: 10.3390/plants10030441 (PMC7996725; doi:10.3390/plants10030441)
Supplement: Supplementary file 1 [file plants-10-00441-s001.zip › Lake 2008 CNP data.xlsx]

## Sheet: within lake 2008 growth form
							Plant							Water												catchment data
North	East	LocationName	date	lakeID	PlantID	time	growthform	C	N	P	CN	CP	NP	pH	COND	Ca	DIC	CO.2	TOC	NH4.N	NO3.N	PO4.P	TOTN	DIN	TOTP	elevation	Area	Runoff	Ndep	NDVI	Slope	Solar	UVA	UVB	T.mean	T.max	T.min	Prec
EU89 degree	EU89 degree							% dw	% dw	% dw	molar	molar	molar		µS/cm	mg Ca L-1	mg C L-1	mg C L-1	mg C L-1	µg L-1	µg L-1	µg L-1	µg L-1	µg L-1	µg L-1	m	km2	mm/year	mg/m2/year		degree	W/m2	10KJ/m2	KJ/m2	°C	°C	°C	mm/year
58.2014	6.7664	Saudlandsvatnet	2008-06-23	21894	31	June	large growth form	46.7352	1.63748	0.341631	33.2978	353.4	10.6133	5.68	5.75	1.1	0.54	0.39	1.3	11	190	0.5	310	201	3	142.93	4.59	1399.66	0.95	137.45	4.94	889	18763.5	17502	6.447	16.515	-2.926	1694.26
58.2014	6.7664	Saudlandsvatnet	2008-06-23	21894	34	June	rosette	36.8127	1.64709	0.260037	26.0752	365.715	14.0254	5.68	5.75	1.1	0.54	0.39	1.3	11	190	0.5	310	201	3	142.93	4.59	1399.66	0.95	137.45	4.94	889	18763.5	17502	6.447	16.515	-2.926	1694.26
58.2011	6.7664	Saudlandsvatnet	2008-09-10	21894	177	September	large growth form	48.1814	1.45428	0.147109	38.6526	846.097	21.8898	5.68	4.87	0.95	1	1.1	2.6	7	50	0.5	235	57	6	142.93	4.59	1399.66	0.95	137.45	4.94	889	18763.5	17502	6.447	16.515	-2.926	1694.26
58.2011	6.7664	Saudlandsvatnet	2008-09-10	21894	174	September	rosette	48.5336	1.45885	0.224129	38.8132	559.403	14.4127	5.68	4.87	0.95	1	1.1	2.6	7	50	0.5	235	57	6	142.93	4.59	1399.66	0.95	137.45	4.94	889	18763.5	17502	6.447	16.515	-2.926	1694.26
58.2879	6.6158	Halsåravatnet	2008-06-24	21801	20	June	large growth form	48.8325	1.81871	0.0611642	31.3251	2062.49	65.8414	5.26	4.86	0.85	0.62	0.55	1.3	11	335	0.5	420	346	2	228.43	15.76	1656.89	0.97	136.97	5.66	886.72	18441.3	16191	5.913	15.967	-3.362	1773.3
58.2879	6.6158	Halsåravatnet	2008-06-24	21801	21	June	rosette	47.0397	1.47113	0.0846742	37.3045	1435.14	38.471	5.26	4.86	0.85	0.62	0.55	1.3	11	335	0.5	420	346	2	228.43	15.76	1656.89	0.97	136.97	5.66	886.72	18441.3	16191	5.913	15.967	-3.362	1773.3
58.285	6.6165	Halsåravatnet	2008-09-09	21801	180	September	large growth form	47.3174	1.56027	0.0840343	35.3808	1454.6	41.1128	6.12	4.2	1.35	0.79	0.78	2.4	5	205	0.5	350	210	3	228.43	15.76	1656.89	0.97	136.97	5.66	886.72	18441.3	16191	5.913	15.967	-3.362	1773.3
58.285	6.6165	Halsåravatnet	2008-09-09	21801	173	September	rosette	48.4524	1.27161	0.11527	44.4537	1085.88	24.4271	6.12	4.2	1.35	0.79	0.78	2.4	5	205	0.5	350	210	3	228.43	15.76	1656.89	0.97	136.97	5.66	886.72	18441.3	16191	5.913	15.967	-3.362	1773.3
58.5851	6.1317	Nettlandsvatnet	2008-06-25	20819	25	June	large growth form	47.5893	1.54346	0.0931579	35.9717	1319.68	36.6867	6.01	3.86	0.81	0.57	0.62	0.91	9	270	0.5	340	279	2	323.48	5.69	1998.59	0.91	134.57	8.62	874.72	17556.6	14394.2	5.695	15.49	-3.254	1759.77
58.5851	6.1317	Nettlandsvatnet	2008-06-25	20819	24	June	rosette	47.2947	1.96002	0.164849	28.1513	741.149	26.3274	6.01	3.86	0.81	0.57	0.62	0.91	9	270	0.5	340	279	2	323.48	5.69	1998.59	0.91	134.57	8.62	874.72	17556.6	14394.2	5.695	15.49	-3.254	1759.77
58.5796	6.12	Nattlandsvatnet	2008-09-09	20819	172	September	large growth form	47.6395	1.52119	0.150291	36.5367	818.868	22.4122	6.13	3.19	0.7	0.48	0.42	1.5	7	145	0.5	265	152	3	323.48	5.69	1998.59	0.91	134.57	8.62	874.72	17556.6	14394.2	5.695	15.49	-3.254	1759.77
58.5796	6.12	Nattlandsvatnet	2008-09-09	20819	179	September	rosette	47.9993	1.66195	0.0965347	33.6949	1284.49	38.1213	6.13	3.19	0.7	0.48	0.42	1.5	7	145	0.5	265	152	3	323.48	5.69	1998.59	0.91	134.57	8.62	874.72	17556.6	14394.2	5.695	15.49	-3.254	1759.77
58.0964	7.612	Systadvatnet	2008-06-23	11632	12	June	large growth form	43.7447	1.54129	0.134095	33.1121	842.74	25.4511	6.45	5.56	2.31	1	0.75	3.1	12	280	0.5	460	292	3	132.66	3.08	882.65	0.96	146.69	3.53	899.53	19040	18362.7	6.725	17.183	-2.775	1396.83
58.0964	7.612	Systadvatnet	2008-06-23	11632	35	June	rosette	46.3676	1.79869	0.0814512	30.0749	1470.61	48.8983	6.45	5.56	2.31	1	0.75	3.1	12	280	0.5	460	292	3	132.66	3.08	882.65	0.96	146.69	3.53	899.53	19040	18362.7	6.725	17.183	-2.775	1396.83
58.101	7.6107	Systadvatnet	2008-09-08	11632	182	September	large growth form	47.6122	1.49614	0.230178	37.1272	534.362	14.3927	6.43	5.29	2.28	1.1	0.86	4	7	165	0.5	390	172	3	132.66	3.08	882.65	0.96	146.69	3.53	899.53	19040	18362.7	6.725	17.183	-2.775	1396.83
58.101	7.6107	Systadvatnet	2008-09-08	11632	178	September	rosette	40.3287	1.59903	0.125669	29.4243	829.023	28.1748	6.43	5.29	2.28	1.1	0.86	4	7	165	0.5	390	172	3	132.66	3.08	882.65	0.96	146.69	3.53	899.53	19040	18362.7	6.725	17.183	-2.775	1396.83
58.2238	6.9951	Saudvatnet	2008-06-26	11299	1	June	large growth form	48.5305	1.45591	0.15097	38.8891	830.433	21.3539	4.83	3.75	0.29	0.51	0.38	1.2	21	325	0.5	435	346	3	253	1.98	1537.26	0.97	137	3.24	894	18320	17034	5.6	15.9	-3.8	1687
58.2238	6.9951	Saudvatnet	2008-06-26	11299	2	June	rosette	48.7062	2.24548	0.103544	25.3059	1215.18	48.0195	4.83	3.75	0.29	0.51	0.38	1.2	21	325	0.5	435	346	3	253	1.98	1537.26	0.97	137	3.24	894	18320	17034	5.6	15.9	-3.8	1687
58.224	7.0057	Saudvatnet	2008-09-10	11299	176	September	large growth form	46.9649	1.85797	0.212009	29.4905	572.268	19.4052	4.84	3.37	0.25	0.39	0.4	1.6	9	215	0.5	350	224	3	253	1.98	1537.26	0.97	137	3.24	894	18320	17034	5.6	15.9	-3.8	1687
58.224	7.0057	Saudvatnet	2008-09-10	11299	175	September	rosette	46.5268	1.97586	0.145727	27.4722	824.791	30.0228	4.84	3.37	0.25	0.39	0.4	1.6	9	215	0.5	350	224	3	253	1.98	1537.26	0.97	137	3.24	894	18320	17034	5.6	15.9	-3.8	1687
58.2904	7.9293	Drivernesvatn	2008-06-22	11147	13	June	large growth form	47.5925	1.46521	0.155877	37.8954	788.744	20.8137	5.7	2.59	0.82	0.84	0.6	3.8	11	23	0.5	295	34	12	247.7	11.05	1072.09	0.96	145.86	1.32	887.67	18525.5	17822.8	5.962	16.897	-3.706	1390.04
58.2904	7.9293	Drivernesvatn	2008-06-22	11147	33	June	rosette	47.8733	1.72132	0.235849	32.4474	524.372	16.1607	5.7	2.59	0.82	0.84	0.6	3.8	11	23	0.5	295	34	12	247.7	11.05	1072.09	0.96	145.86	1.32	887.67	18525.5	17822.8	5.962	16.897	-3.706	1390.04
58.2951	7.9141	Drivenesvatn	2008-09-07	11147	187	September	large growth form	45.0777	1.80025	0.292974	29.2129	397.478	13.6062	5.32	2.38	0.9	1.4	0.69	8.8	27	9	9	425	36	29	247.7	11.05	1072.09	0.96	145.86	1.32	887.67	18525.5	17822.8	5.962	16.897	-3.706	1390.04
58.2951	7.9141	Drivenesvatn	2008-09-07	11147	185	September	rosette	40.1557	1.57902	0.0769291	29.6692	1348.46	45.4496	5.32	2.38	0.9	1.4	0.69	8.8	27	9	9	425	36	29	247.7	11.05	1072.09	0.96	145.86	1.32	887.67	18525.5	17822.8	5.962	16.897	-3.706	1390.04
58.3646	8.4362	Øvre Lundetrønn	2008-06-21	11001	14	June	large growth form	46.1756	1.74332	0.0821918	30.9017	1451.32	46.9658	5.57	2.96	1.01	1.1	0.69	4.6	7	82	1	340	89	17	152.7	2.62	1135.08	0.89	143.8	6.5	889	19335.7	17094.5	6.225	17.791	-3.933	1262.25
58.3646	8.4362	Øvre Lundetrønn	2008-06-21	11001	15	June	rosette	44.1815	1.81572	0.162927	28.3882	700.532	24.6768	5.57	2.96	1.01	1.1	0.69	4.6	7	82	1	340	89	17	152.7	2.62	1135.08	0.89	143.8	6.5	889	19335.7	17094.5	6.225	17.791	-3.933	1262.25
58.365	8.4366	Øvre Lundetrønn	2008-09-06	11001	189	September	large growth form	46.9143	1.62967	0.212628	33.5855	569.989	16.9713	5.09	2.93	0.87	1.3	1.2	10.7	18	32	1	380	50	9	152.7	2.62	1135.08	0.89	143.8	6.5	889	19335.7	17094.5	6.225	17.791	-3.933	1262.25
58.365	8.4366	Øvre Lundetrønn	2008-09-06	11001	190	September	rosette	47.7902	1.58699	0.201148	35.1326	613.767	17.47	5.09	2.93	0.87	1.3	1.2	10.7	18	32	1	380	50	9	152.7	2.62	1135.08	0.89	143.8	6.5	889	19335.7	17094.5	6.225	17.791	-3.933	1262.25
58.3701	8.6043	Holletjern	2008-06-21	10985	18	June	large growth form	45.9989	2.42433	0.380915	22.1362	311.961	14.0928	6.48	4.86	2.05	1.8	0.83	7.1	24	0.5	0.5	470	24.5	12	86.1	2.46	798.15	0.89	146.5	3.03	886	19640.5	18036	6.827	18.563	-3.481	1135.72
58.3701	8.6043	Holletjern	2008-06-21	10985	17	June	rosette	47.3882	1.68777	0.24052	32.7569	508.979	15.5381	6.48	4.86	2.05	1.8	0.83	7.1	24	0.5	0.5	470	24.5	12	86.1	2.46	798.15	0.89	146.5	3.03	886	19640.5	18036	6.827	18.563	-3.481	1135.72
58.3701	8.6043	Holletjern	2008-09-06	10985	188	September	large growth form	47.6465	1.3258	0.133651	41.9277	920.954	21.9653	5.98	4.08	1.72	1.7	1.5	12.9	25	45	1	515	70	11	86.1	2.46	798.15	0.89	146.5	3.03	886	19640.5	18036	6.827	18.563	-3.481	1135.72
58.3701	8.6043	Holletjern	2008-09-06	10985	191	September	rosette	44.7587	1.78896	0.161451	29.1893	716.171	24.5354	5.98	4.08	1.72	1.7	1.5	12.9	25	45	1	515	70	11	86.1	2.46	798.15	0.89	146.5	3.03	886	19640.5	18036	6.827	18.563	-3.481	1135.72
58.4565	8.1045	Finnslandsvatn	2008-06-22	10741	11	June	large growth form	46.5073	1.97285	0.115913	27.5026	1036.5	37.6873	5.58	1.95	0.62	0.74	0.41	3.9	13	8	0.5	280	21	7	264.66	1.24	1043.02	0.95	141.5	4.25	882.6	18501	16218	5.5	16.9	-4.5	1330.5
58.4565	8.1045	Finnslandsvatn	2008-06-22	10741	32	June	rosette	47.0078	1.26622	0.107729	43.3121	1127.24	26.0261	5.58	1.95	0.62	0.74	0.41	3.9	13	8	0.5	280	21	7	264.66	1.24	1043.02	0.95	141.5	4.25	882.6	18501	16218	5.5	16.9	-4.5	1330.5
58.4568	8.1046	Finnslandsvatn	2008-09-07	10741	184	September	large growth form	47.1866	1.82797	0.324093	30.116	376.123	12.4892	5.27	2.06	0.66	0.72	0.58	6.5	19	10	0.5	340	29	5	264.66	1.24	1043.02	0.95	141.5	4.25	882.6	18501	16218	5.5	16.9	-4.5	1330.5
58.4568	8.1046	Finnslandsvatn	2008-09-07	10741	186	September	rosette	46.214	1.85762	0.133721	29.0244	892.801	30.7604	5.27	2.06	0.66	0.72	0.58	6.5	19	10	0.5	340	29	5	264.66	1.24	1043.02	0.95	141.5	4.25	882.6	18501	16218	5.5	16.9	-4.5	1330.5
58.5094	7.0126	Myglandstjørni	2008-06-24	10492	22	June	large growth form	45.7886	1.51564	0.372868	35.2458	317.236	9.00067	6.14	2.65	1.1	1.1	0.86	5.1	8	7	0.5	295	15	18	349.75	0.79	1476.7	1.03	134.33	3.84	878	17655	14690	4.966	15.6	-4.566	1737.66
58.5094	7.0126	Myglandstjørni	2008-06-24	10492	23	June	rosette	47.501	1.93491	0.284	28.6411	432.08	15.086	6.14	2.65	1.1	1.1	0.86	5.1	8	7	0.5	295	15	18	349.75	0.79	1476.7	1.03	134.33	3.84	878	17655	14690	4.966	15.6	-4.566	1737.66
58.5094	7.0127	Myglandstjørni	2008-09-08	10492	181	September	large growth form	47.5748	1.56642	0.157331	35.4336	781.163	22.0458	5.93	2.54	1.22	1	1.4	8.5	9	9	3	345	18	15	349.75	0.79	1476.7	1.03	134.33	3.84	878	17655	14690	4.966	15.6	-4.566	1737.66
58.5094	7.0127	Myglandstjørni	2008-09-08	10492	183	September	rosette	47.1959	2.13072	0.265064	25.842	459.975	17.7995	5.93	2.54	1.22	1	1.4	8.5	9	9	3	345	18	15	349.75	0.79	1476.7	1.03	134.33	3.84	878	17655	14690	4.966	15.6	-4.566	1737.66
