# Supplementary material for: Juncus Bulbosus Tissue Nutrient Concentrations and Stoichiometry in Oligotrophic Ecosystems: Variability with Seasons, Growth Forms, Organs and Habitats
Source: Plants (Basel). 2021 Feb 26;10(3):441. doi: 10.3390/plants10030441 (PMC7996725; doi:10.3390/plants10030441)
Supplement: Supplementary file 1 [file plants-10-00441-s001.zip › River lake 2010 CNP data.xlsx]

## Sheet: lake-river
									Plant						Water													Sediment
LocationName	SampleYear	date	Xcoordinate	Ycoordinate	LocationID	Habitat	Organ	Label	C	N	P	C:N	C:P	N:P	NH4.N	NO3.N	DIN	PO4.P	pH	COND	Ca	DIC	CO.2	TOC	TN	DIN	TP	PoreWaterNH4.N	PoreWaterPO4.P	PoreWaterNO3.N	PoreWater	organic matter
	year	dd/mm/yyyy	EU89 degree	EU89 degree					% dw	% dw	% dw	molar	molar	molar	µg L-1	µg L-1	µg L-1	µg L-1		µS/cm	mg Ca L-1	mg C L-1	mg C L-1	mg C L-1	µg N L-1	µg N L-1	µg P L-1	µg N L-1	µg P L-1	µg N L-1	proportion	%
Aklandstjerna	2010	26-30/07-2010	58.7228	9.0305	9375	Lake	Root	Lake2010Root	43.4516	0.990345	0.0380838	51.1878	2947.45	57.5811	18	130	148	0.5	6.87	94.9	4.02	1.3	0.66	4.9	325	148	3	759.743	7.53343	17.865	0.867748	43.7596
Myglandstjørni	2010	26-30/07-2010	58.5094	7.0126	10492	Lake	Root	Lake2010Root	34.9167	0.795502	NA	51.2082	NA	NA	8	2	10	2	6.49	27.8	1.22	0.71	0.53	5.1	300	10	10	4005.33	10.8333	14.2187	0.795589	25.2618
Finnlandsvatn	2010	26-30/07-2010	58.4565	8.1045	10741	Lake	Root	Lake2010Root	41.0546	1.34343	0.035669	35.6529	2973.39	83.3981	33	7	40	0.5	5.85	19.5	0.65	0.54	0.33	4.3	325	40	7	15709.7	4.9265	14.7795	0.683411	6.43997
Holletjern	2010	26-30/07-2010	58.3701	8.6043	10985	Lake	Root	Lake2010Root	45.1409	0.859002	NA	61.3088	NA	NA	15	1	16	1	6.84	50.3	2.2	1.6	0.75	6.2	410	16	8	4223.9	30.8358	16.7027	0.876137	56.4361
Drivenesvatnet	2010	26-30/07-2010	58.2904	7.9293	11147	Lake	Root	Lake2010Root	44.303	1.909	NA	27.0753	NA	NA	18	1	19	3	6.21	26.1	0.96	0.51	0.35	4.2	250	19	13	3274.97	20.8207	20.3129	0.649724	8.74118
Sandvatnet	2010	26-30/07-2010	58.2238	6.9951	11299	Lake	Root	Lake2010Root	46.7591	0.908332	0.05875	60.0577	2056.07	34.235	25	165	190	0.5	5.15	28.5	0.28	0.34	0.25	1.5	360	190	2	433.4	1.81472	101.625	0.198056	0.997332
Systadvatnet	2010	26-30/07-2010	58.0964	7.612	11632	Lake	Root	Lake2010Root	40.7257	1.51867	0.122934	31.2862	855.811	27.3542	8	190	198	0.5	6.75	55.7	2.23	0.89	0.36	3.4	360	198	2	273.951	0.0222337	34.0176	0.817414	9.14258
Netlandsvatnet	2010	26-30/07-2010	58.5851	6.1317	20819	Lake	Root	Lake2010Root	46.0448	1.02182	0.135833	52.5718	875.698	16.6572	9	255	264	0.5	6.46	31.5	0.82	0.47	0.42	1.3	365	264	2	313.427	6.6995	123.223	0.718041	9.67025
Tosketjørni	2010	26-30/07-2010	58.4527	6.3146	21334	Lake	Root	Lake2010Root	43.5311	1.13712	0.256371	44.6621	438.643	9.82136	4	82	86	0.5	5.65	34.3	0.51	0.37	0.33	1.3	170	86	2	1551.57	4.14543	9.79829	0.361197	3.06171
Ulsvatni	2010	26-30/07-2010	58.4343	6.1566	21387	Lake	Root	Lake2010Root	46.511	0.901149	0.12139	60.2152	989.813	16.4379	9	2	11	0.5	6.44	37.1	0.74	0.59	0.42	1.6	165	11	5	525.3	1.61734	19.6392	0.763074	24.484
Halsåvatnet	2010	26-30/07-2010	58.2879	6.6158	21801	Lake	Root	Lake2010Root	45.088	0.955834	0.0482927	55.0333	2411.9	43.8263	9	265	274	0.5	6.46	40.2	1.33	0.72	0.53	2.2	375	274	3	1004.01	6.5028	32.514	0.226296	0.572939
Saudlandsvatnet	2010	26-30/07-2010	58.2014	6.7664	21894	Lake	Root	Lake2010Root	37.0642	0.900982	0.0670412	47.9939	1428.22	29.7583	9	47	56	0.5	6.39	44	0.94	0.62	0.44	1.9	200	56	3	1459.5	0.0303131	3.9407	0.492294	5.5699
Audna	2010	4-16/08/2010	58.2853	7.3529	AUD16	River	Root	River2010Root	36.9594	1.21592	0.0757463	35.4622	1260.5	35.545	2	225	227	0.5	6.88	34.6	2.84	1.6	0.98	3.6	370	227	4	2989.72	13.3475	32.8922	0.72281	21.3381
Audna	2010	4-16/08/2010	58.1157	7.3416	AUD17	River	Root	River2010Root	41.8865	0.960094	0.0761587	50.8987	1420.81	27.9144	10	235	245	1	6.84	40.1	2.81	1.2	0.39	2.9	415	245	5	487.849	72.5713	45.6319	0.22233	0.890247
Begna	2010	4-16/08/2010	60.3324	10.0926	BEG1	River	Root	River2010Root	49.4269	0.820451	0.0514667	70.2841	2480.95	35.2988	7	115	122	2	6.88	21.6	2.43	1.5	0.91	3.1	240	122	3	NA	NA	NA	NA	NA
Bjerkreim	2010	4-16/08/2010	58.6976	6.1986	BJE25	River	Root	River2010Root	43.9972	1.50504	0.0770645	34.1055	1474.86	43.2441	5	260	265	1	6.47	25.9	0.99	0.53	0.45	1.2	300	265	2	NA	NA	NA	NA	NA
Eksingedal	2010	4-16/08/2010	60.7777	6.026	EKS31	River	Root	River2010Root	44.2062	1.50503	0.0921143	34.2678	1239.76	36.1785	3	15	18	0.5	6.51	11.3	0.99	0.82	0.51	2.2	155	18	7	1613.37	160.079	66.837	0.319924	0.868742
Flekke- Guddalsvassdr.	2010	4-16/08/2010	61.2211	5.3433	FLE35	River	Root	River2010Root	36.7977	1.04677	0.1495	41.0125	635.857	15.504	1	6	7	0.5	6.22	24.1	0.88	0.89	0.68	3.8	155	7	5	298.282	1.1255	11.255	0.551342	5.48765
Kvina	2010	4-16/08/2010	58.4486	6.918	KVI18	River	Root	River2010Root	44.5587	1.65663	0.184756	31.38	623.038	19.8546	7	60	67	1	5.96	14.9	0.76	0.43	0.27	4	245	67	5	1071.65	12.3698	144.072	0.37905	1.76376
Lygna	2010	4-16/08/2010	58.4921	7.185	LYG19	River	Root	River2010Root	45.6627	1.98037	0.142514	26.9006	827.72	30.7696	3	25	28	2	6.47	16.2	1.33	0.62	0.46	5.4	260	28	7	1073.2	14.7609	10.0806	0.384583	3.60588
Lygna	2010	4-16/08/2010	58.1584	7.0697	LYG20	River	Root	River2010Root	44.0161	1.6421	0.16277	31.2723	698.584	22.3387	7	120	127	0.5	6.02	48.6	2.6	0.52	0.45	2.1	255	127	2	824.75	18.6923	92.9943	0.272251	1.53486
Mandalselva	2010	4-16/08/2010	58.3629	7.5298	MAN22	River	Root	River2010Root	50.1989	1.1117	0.0481714	52.6808	2692.06	51.1014	5	80	85	0.5	6.53	14.8	1.4	0.76	0.58	3.1	225	85	4	692.73	2.38033	32.5312	0.337015	1.69486
Mandalselva	2010	4-16/08/2010	58.132	7.5348	MAN23	River	Root	River2010Root	42.1615	1.14696	0.122895	42.8859	886.264	20.6656	4	115	119	2	6.54	18	1.67	0.72	0.55	2.8	260	119	3	2125.78	17.5671	21.7832	0.397864	4.28165
Nidelva	2010	4-16/08/2010	58.9494	8.5144	NID6	River	Root	River2010Root	38.3734	1.10226	0.04636	40.6156	2138.29	52.647	7	160	167	0.5	6.24	12.5	1.08	0.43	0.31	2.3	240	167	1.01	752.91	16.99	92.3831	0.232052	0.657397
Nidelva	2010	4-16/08/2010	58.8813	8.582	NID7	River	Root	River2010Root	40.7696	0.851847	0.0286916	55.8369	3670.81	65.7417	3	150	153	0.5	6.21	12.3	1.07	0.4	0.29	2.4	235	153	2	649.533	4.66885	47.2721	0.20678	0.793996
Numedalslågen	2010	4-16/08/2010	59.7645	9.5746	NUM4	River	Root	River2010Root	38.1863	1.05743	0.0757297	42.131	1302.63	30.9187	7	26	33	0.5	7.03	18.5	2.52	1.5	0.71	4	175	33	3	4343.53	4.87756	7.31634	0.488168	7.39447
Otra	2010	4-16/08/2010	59.214	7.5298	OTR10	River	Root	River2010Root	46.2862	1.21528	0.0483133	44.4348	2474.95	55.6984	5	32	37	0.5	6.61	10.7	0.97	0.65	0.57	1.8	122	37	2	1132.15	7.02611	4.60331	0.702841	7.32034
Otra	2010	4-16/08/2010	59.2	7.522	OTR11	River	Root	River2010Root	41.3481	2.01111	0.147011	23.9865	726.584	30.2914	9	0.5	9.5	0.5	6.71	12.6	1.1	1.1	0.76	1.9	200	9.5	6	2169.19	6.01829	18.6281	0.535947	5.71909
Otra	2010	4-16/08/2010	59.1013	7.5247	OTR8	River	Root	River2010Root	47.925	1.88682	0.0526549	29.6332	2351.28	79.3461	6	45	51	0.5	6.5	10.1	0.89	0.79	0.59	1.5	134	51	2	1299.43	5.99136	13.5457	0.623076	7.39506
Otra	2010	4-16/08/2010	59.2332	7.5068	OTR9	River	Root	River2010Root	46.3276	1.34168	0.0439063	40.2845	2725.8	67.6637	5	38	43	0.5	6.56	11.3	1.01	0.81	0.68	2	129	43	2	4110.77	18.5637	13.304	0.477568	5.95128
Suldalsvågen	2010	4-16/08/2010	59.4797	6.4593	SUL27	River	Root	River2010Root	47.2048	1.8936	NA	29.0834	NA	NA	1	96	97	0.5	6.54	12.1	0.97	0.65	0.34	0.8	148	97	2	NA	NA	NA	NA	NA
Tovdalselva	2010	4-16/08/2010	58.7052	8.3158	TOV12	River	Root	River2010Root	41.5839	1.14061	0.0548387	42.5337	1958.93	46.0559	8	32	40	0.5	6.8	13.5	1.57	0.75	0.55	3	190	40	2	2389.18	16.2261	15.6666	0.217618	0.300029
Tovdalselva	2010	4-16/08/2010	58.7338	8.2799	TOV14	River	Root	River2010Root	44.8741	1.25719	NA	41.643	NA	NA	18	40	58	0.5	6.01	9.9	0.68	0.54	0.37	3	205	58	2	1604.99	14.466	10.3329	0.319169	1.38051
Vikedal	2010	4-16/08/2010	59.5165	5.9296	VIK29	River	Root	River2010Root	46.9552	1.87109	NA	29.2776	NA	NA	6	175	181	2	6.46	21.4	1.3	1	0.6	2	305	181	7	648.462	73.2545	164.036	0.286194	2.03695
Vikedal	2010	4-16/08/2010	59.5489	5.9979	VIK30	River	Root	River2010Root	46.6883	1.54699	NA	35.21	NA	NA	1	74	75	0.5	6.29	15.6	0.69	0.45	0.26	1.7	185	75	4	NA	NA	NA	NA	NA
Yndelsdalselva	2010	4-16/08/2010	60.873	5.2103	YND34	River	Root	River2010Root	47.1841	1.35421	NA	40.6497	NA	NA	4	45	49	1	6.63	19.3	1.57	1	0.65	4.2	215	49	5	NA	NA	NA	NA	NA
Lundvatn	2010	26-30/07-2010	58.9232	8.9543	8151	Lake	Shoot	Lake2010Shoot	43.0198	1.01122	0.0568923	49.633	1953.42	39.3572	30	3	33	0.5	6.2	13.4	0.88	0.84	0.62	5.2	295	33	5	995.01	17.5708	44.784	0.875062	82.8954
Trolldalsvatnet	2010	26-30/07-2010	58.8014	8.4261	8797	Lake	Shoot	Lake2010Shoot	42.4624	1.44138	0.0735652	34.3694	1491.12	43.3851	18	38	56	0.5	5.94	10.6	0.68	0.82	0.66	3.7	205	56	4	1536.43	42.9228	24.5869	0.922823	86.3793
Tjern v/Ytre Ramse	2010	26-30/07-2010	58.7667	8.2508	9127	Lake	Shoot	Lake2010Shoot	41.3774	1.37034	0.0599034	35.2275	1784.4	50.6536	29	205	234	1	6.28	18.7	0.99	0.81	0.53	2.2	405	234	6	230.132	2.11727	230.782	0.895042	17.6195
Aklandstjerna	2010	26-30/07-2010	58.7228	9.0305	9375	Lake	Shoot	Lake2010Shoot	41.5947	1.45668	0.0763281	33.3135	1407.78	42.2584	18	130	148	0.5	6.87	94.9	4.02	1.3	0.66	4.9	325	148	3	759.743	7.53343	17.865	0.867748	43.7596
Myglandstjørni	2010	26-30/07-2010	58.5094	7.0126	10492	Lake	Shoot	Lake2010Shoot	43.668	1.58666	0.12329	32.1089	914.989	28.4964	8	2	10	2	6.49	27.8	1.22	0.71	0.53	5.1	300	10	10	4005.33	10.8333	14.2187	0.795589	25.2618
Finnlandsvatn	2010	26-30/07-2010	58.4565	8.1045	10741	Lake	Shoot	Lake2010Shoot	44.429	2.23467	0.147653	23.1953	777.329	33.5123	33	7	40	0.5	5.85	19.5	0.65	0.54	0.33	4.3	325	40	7	15709.7	4.9265	14.7795	0.683411	6.43997
Holletjern	2010	26-30/07-2010	58.3701	8.6043	10985	Lake	Shoot	Lake2010Shoot	44.9931	1.61496	0.081573	32.5035	1424.89	43.8379	15	1	16	1	6.84	50.3	2.2	1.6	0.75	6.2	410	16	8	4223.9	30.8358	16.7027	0.876137	56.4361
Øvre Lundetrønn	2010	26-30/07-2010	58.3646	8.4362	11001	Lake	Shoot	Lake2010Shoot	45.0542	2.01859	0.12268	26.0395	948.73	36.4342	25	80	105	0.5	5.83	29.4	0.92	0.58	0.5	3.6	290	105	6	3695.84	3.21293	8.56781	0.875693	33.7473
Drivenesvatnet	2010	26-30/07-2010	58.2904	7.9293	11147	Lake	Shoot	Lake2010Shoot	43.685	2.964	0.238617	17.195	472.947	27.505	18	1	19	3	6.21	26.1	0.96	0.51	0.35	4.2	250	19	13	3274.97	20.8207	20.3129	0.649724	8.74118
Sandvatnet	2010	26-30/07-2010	58.2238	6.9951	11299	Lake	Shoot	Lake2010Shoot	42.7498	1.73956	NA	28.6709	NA	NA	25	165	190	0.5	5.15	28.5	0.28	0.34	0.25	1.5	360	190	2	433.4	1.81472	101.625	0.198056	0.997332
Systadvatnet	2010	26-30/07-2010	58.0964	7.612	11632	Lake	Shoot	Lake2010Shoot	42.351	1.58341	0.0984286	31.2046	1111.53	35.6209	8	190	198	0.5	6.75	55.7	2.23	0.89	0.36	3.4	360	198	2	273.951	0.0222337	34.0176	0.817414	9.14258
Netlandsvatnet	2010	26-30/07-2010	58.5851	6.1317	20819	Lake	Shoot	Lake2010Shoot	44.8168	1.85715	0.140216	28.154	825.704	29.3281	9	255	264	0.5	6.46	31.5	0.82	0.47	0.42	1.3	365	264	2	313.427	6.6995	123.223	0.718041	9.67025
Tosketjørni	2010	26-30/07-2010	58.4527	6.3146	21334	Lake	Shoot	Lake2010Shoot	42.4336	2.00919	0.122689	24.6397	893.483	36.2619	4	82	86	0.5	5.65	34.3	0.51	0.37	0.33	1.3	170	86	2	1551.57	4.14543	9.79829	0.361197	3.06171
Ulsvatni	2010	26-30/07-2010	58.4343	6.1566	21387	Lake	Shoot	Lake2010Shoot	43.7773	1.75445	0.17104	29.1108	661.198	22.7131	9	2	11	0.5	6.44	37.1	0.74	0.59	0.42	1.6	165	11	5	525.3	1.61734	19.6392	0.763074	24.484
Halsåvatnet	2010	26-30/07-2010	58.2879	6.6158	21801	Lake	Shoot	Lake2010Shoot	43.8387	1.66445	0.100366	30.7279	1128.37	36.7215	9	265	274	0.5	6.46	40.2	1.33	0.72	0.53	2.2	375	274	3	1004.01	6.5028	32.514	0.226296	0.572939
Saudlandsvatnet	2010	26-30/07-2010	58.2014	6.7664	21894	Lake	Shoot	Lake2010Shoot	43.7929	1.85545	0.196724	27.5361	575.078	20.8845	9	47	56	0.5	6.39	44	0.94	0.62	0.44	1.9	200	56	3	1459.5	0.0303131	3.9407	0.492294	5.5699
Audna	2010	4-16/08/2010	58.2853	7.3529	AUD16	River	Shoot	River2010Shoot	45.1043	2.11696	0.126631	24.8571	920.146	37.0174	2	225	227	0.5	6.88	34.6	2.84	1.6	0.98	3.6	370	227	4	2989.72	13.3475	32.8922	0.72281	21.3381
Audna	2010	4-16/08/2010	58.1157	7.3416	AUD17	River	Shoot	River2010Shoot	38.2234	1.34511	0.0765013	33.1527	1290.75	38.9334	10	235	245	1	6.84	40.1	2.81	1.2	0.39	2.9	415	245	5	487.849	72.5713	45.6319	0.22233	0.890247
Begna	2010	4-16/08/2010	60.3324	10.0926	BEG1	River	Shoot	River2010Shoot	43.585	1.81431	0.150166	28.0268	749.799	26.7529	7	115	122	2	6.88	21.6	2.43	1.5	0.91	3.1	240	122	3	NA	NA	NA	NA	NA
Begna	2010	4-16/08/2010	60.2458	10.1638	BEG2	River	Shoot	River2010Shoot	41.6145	2.05621	0.31563	23.6115	340.601	14.4252	8	105	113	2	6.97	21.7	2.46	1.5	0.72	3.4	250	113	5	NA	NA	NA	NA	NA
Begna	2010	4-16/08/2010	60.2196	10.2207	BEG3	River	Shoot	River2010Shoot	44.0063	3.30942	0.1976	15.5135	575.319	37.085	9	110	119	2	6.97	22.4	2.52	1.6	0.86	3.6	255	119	6	2429.56	48.2095	45.799	0.261715	1.66383
Bjerkreim	2010	4-16/08/2010	58.6976	6.1986	BJE25	River	Shoot	River2010Shoot	44.0072	2.28422	0.15478	22.4768	734.497	32.6781	5	260	265	1	6.47	25.9	0.99	0.53	0.45	1.2	300	265	2	NA	NA	NA	NA	NA
Eksingedal	2010	4-16/08/2010	60.7777	6.026	EKS31	River	Shoot	River2010Shoot	42.6679	2.48959	0.16101	19.995	684.589	34.238	3	15	18	0.5	6.51	11.3	0.99	0.82	0.51	2.2	155	18	7	1613.37	160.079	66.837	0.319924	0.868742
Flekke- Guddalsvassdr.	2010	4-16/08/2010	61.2211	5.3433	FLE35	River	Shoot	River2010Shoot	42.1212	2.17542	0.194452	22.5894	559.59	24.7723	1	6	7	0.5	6.22	24.1	0.88	0.89	0.68	3.8	155	7	5	298.282	1.1255	11.255	0.551342	5.48765
Flekke- Guddalsvassdr.	2010	4-16/08/2010	61.2612	5.3683	FLE36	River	Shoot	River2010Shoot	51.0621	3.07228	NA	19.3903	NA	NA	5	0.5	5.5	0.5	6.58	17.2	1.25	0.76	0.57	4.5	180	5.5	7	665.493	7.69558	19.6665	0.305313	1.75938
Kvina	2010	4-16/08/2010	58.4486	6.918	KVI18	River	Shoot	River2010Shoot	42.579	2.55324	0.37019	19.4559	297.133	15.2722	7	60	67	1	5.96	14.9	0.76	0.43	0.27	4	245	67	5	1071.65	12.3698	144.072	0.37905	1.76376
Lygna	2010	4-16/08/2010	58.4921	7.185	LYG19	River	Shoot	River2010Shoot	43.1493	2.51689	0.193017	20.0012	577.509	28.8737	3	25	28	2	6.47	16.2	1.33	0.62	0.46	5.4	260	28	7	1073.2	14.7609	10.0806	0.384583	3.60588
Lygna	2010	4-16/08/2010	58.1584	7.0697	LYG20	River	Shoot	River2010Shoot	41.1791	2.7725	0.157359	17.3282	676.03	39.0133	7	120	127	0.5	6.02	48.6	2.6	0.52	0.45	2.1	255	127	2	824.75	18.6923	92.9943	0.272251	1.53486
Mandalselva	2010	4-16/08/2010	58.4898	7.4408	MAN21	River	Shoot	River2010Shoot	42.8813	2.04089	0.101186	24.513	1094.78	44.6614	23	94	117	0.5	6.51	13.1	1.28	0.82	0.6	3	260	117	4	1642.5	6.33159	12.1567	0.652471	9.53712
Mandalselva	2010	4-16/08/2010	58.3629	7.5298	MAN22	River	Shoot	River2010Shoot	42.2478	2.03019	0.111618	24.2782	977.799	40.2749	5	80	85	0.5	6.53	14.8	1.4	0.76	0.58	3.1	225	85	4	692.73	2.38033	32.5312	0.337015	1.69486
Mandalselva	2010	4-16/08/2010	58.132	7.5348	MAN23	River	Shoot	River2010Shoot	42.488	2.07128	0.249831	23.9318	439.34	18.358	4	115	119	2	6.54	18	1.67	0.72	0.55	2.8	260	119	3	2125.78	17.5671	21.7832	0.397864	4.28165
Nidelva	2010	4-16/08/2010	58.9494	8.5144	NID6	River	Shoot	River2010Shoot	42.5235	1.8662	0.111853	26.5838	982.113	36.944	7	160	167	0.5	6.24	12.5	1.08	0.43	0.31	2.3	240	167	1.01	752.91	16.99	92.3831	0.232052	0.657397
Nidelva	2010	4-16/08/2010	58.8813	8.582	NID7	River	Shoot	River2010Shoot	39.8468	1.8459	0.0557609	25.1845	1846.05	73.3012	3	150	153	0.5	6.21	12.3	1.07	0.4	0.29	2.4	235	153	2	649.533	4.66885	47.2721	0.20678	0.793996
Numedalslågen	2010	4-16/08/2010	59.7645	9.5746	NUM4	River	Shoot	River2010Shoot	40.0114	2.21642	0.0892899	21.061	1157.61	54.9645	7	26	33	0.5	7.03	18.5	2.52	1.5	0.71	4	175	33	3	4343.53	4.87756	7.31634	0.488168	7.39447
Otra	2010	4-16/08/2010	59.214	7.5298	OTR10	River	Shoot	River2010Shoot	43.658	2.29908	0.0877124	22.1542	1285.83	58.0399	5	32	37	0.5	6.61	10.7	0.97	0.65	0.57	1.8	122	37	2	1132.15	7.02611	4.60331	0.702841	7.32034
Otra	2010	4-16/08/2010	59.2	7.522	OTR11	River	Shoot	River2010Shoot	42.5342	3.17506	0.233297	15.6291	470.988	30.1353	9	0.5	9.5	0.5	6.71	12.6	1.1	1.1	0.76	1.9	200	9.5	6	2169.19	6.01829	18.6281	0.535947	5.71909
Otra	2010	4-16/08/2010	59.1013	7.5247	OTR8	River	Shoot	River2010Shoot	43.6022	2.35887	0.113836	21.5651	989.482	45.8835	6	45	51	0.5	6.5	10.1	0.89	0.79	0.59	1.5	134	51	2	1299.43	5.99136	13.5457	0.623076	7.39506
Otra	2010	4-16/08/2010	59.2332	7.5068	OTR9	River	Shoot	River2010Shoot	42.5777	2.52908	0.126962	19.6411	866.338	44.1084	5	38	43	0.5	6.56	11.3	1.01	0.81	0.68	2	129	43	2	4110.77	18.5637	13.304	0.477568	5.95128
Suldaslågen	2010	4-16/08/2010	59.4797	6.4593	SUL27	River	Shoot	River2010Shoot	44.5615	3.31369	0.132538	15.689	868.558	55.361	1	96	97	0.5	6.54	12.1	0.97	0.65	0.34	0.8	148	97	2	NA	NA	NA	NA	NA
Tovdalselva	2010	4-16/08/2010	58.7052	8.3158	TOV12	River	Shoot	River2010Shoot	39.5514	1.81369	0.107947	25.4416	946.526	37.2038	8	32	40	0.5	6.8	13.5	1.57	0.75	0.55	3	190	40	2	2389.18	16.2261	15.6666	0.217618	0.300029
Tovdalselva	2010	4-16/08/2010	58.7338	8.2799	TOV14	River	Shoot	River2010Shoot	41.6576	2.42797	0.0802715	20.0169	1340.64	66.9756	18	40	58	0.5	6.01	9.9	0.68	0.54	0.37	3	205	58	2	1604.99	14.466	10.3329	0.319169	1.38051
Vikedal	2010	4-16/08/2010	59.5165	5.9296	VIK29	River	Shoot	River2010Shoot	42.9408	2.99123	0.187845	16.7482	590.542	35.2601	6	175	181	2	6.46	21.4	1.3	1	0.6	2	305	181	7	648.462	73.2545	164.036	0.286194	2.03695
Vikedal	2010	4-16/08/2010	59.5489	5.9979	VIK30	River	Shoot	River2010Shoot	42.4346	2.66947	0.212806	18.5457	515.131	27.7764	1	74	75	0.5	6.29	15.6	0.69	0.45	0.26	1.7	185	75	4	NA	NA	NA	NA	NA
Yndelsdalselva	2010	4-16/08/2010	60.873	5.2103	YND34	River	Shoot	River2010Shoot	43.2401	3.11837	0.233667	16.1773	478.045	29.5504	4	45	49	1	6.63	19.3	1.57	1	0.65	4.2	215	49	5	NA	NA	NA	NA	NA
